# Supplementary material for: Decision-making under explicit risk is impaired in multiple sclerosis: relationships with ventricular width and disease disability
Source: BMC Neurol. 2015 Apr 23;15:61. doi: 10.1186/s12883-015-0318-0 (PMC4428249; doi:10.1186/s12883-015-0318-0)
Supplement: Additional file 1: — Psychosocial and symptom questionnaire scores of MS patients compared to published norms/cut-off scores. [file 12883_2015_318_MOESM1_ESM.xlsx]

## Sheet: Additional File 1
Additional File 1: Psychosocial and symptom questionnaire scores of MS patients compared to published norms/cut-off scores. Data are means (standard deviations).
Questionnaire	Score/subscale	All MS patients	RR-1	RR-2	SP
		(n = 32)	(n = 13)	(n = 9)	(n = 10)
HADS [1]	Anxiety	7.31 (3.69)	6.69 (3.75)	8.22 (3.83)	7.30 (3.71)
		normal	normal	mild	normal
	Depression	5.03 (3.30)	4.38 (3.64)	6.56 (3.24)	4.50 (2.68)
		normal	normal	normal	normal
FAI [2] a	Overall fatigue severity	2.42 (0.86)	2.32 (0.93)	2.53 (1.07)	2.46 (0.61)
DEX (self-version) [3,4]	Total Score	20.34 (10.28)	18.46 (11.70)	23.78 (9.96)	19.70 (8.71)
		mild	mild	moderate	mild
	Problems with…
	Initiating/ sustaining actions	8.00 (4.37)	7.46 (4.82)	9.78 (4.63)	7.10 (3.35)
		mild	mild	moderate	mild
	Impulse control & task sequencing	6.00 (2.92)	5.69 (3.54)	7.22 (2.59)	5.30 (2.11)
		moderate	moderate	moderate	mild
	Physical or mental excitability	3.78 (2.89)	3.31 (2.25)	3.67 (2.78)	4.50 (3.78)
		moderate	mild	moderate	moderate
	Social conventions	2.56 (1.98)	2.00 (2.08)	3.11 (2.09)	2.80 (1.75)
		moderate	mild	mild	mild
LHS [5]	Mobility	0.05 (0.03)	0.06 (0.02)	0.04 (0.03)	0.03 (0.02)
		minimal	minimal	minimal	mild
	Physical independence	0.04 (0.06)	0.05 (0.06)	0.02 (0.06)	0.04 (0.06)
		minimal	minimal	minimal	minimal
	Occupation	0.01 (0.05)	0.02 (0.05)	-0.003 (0.04)	-0.001 (0.04)
		minimal	minimal	minimal	minimal
	Social integration	0.05 (0.02)	0.05 (0.01)	0.04 (0.02)	0.05 (0.01)
		minimal	minimal	minimal	minimal
	Orientation	0.06 (0.06)	0.05 (0.06)	0.04 (0.07)	0.09 (0.05)
		minimal	minimal	minimal	minimal
	Economic self-sufficiency	0.04 (0.05)	0.05 (0.06)	0.03 (0.04)	0.04 (0.05)
		mild	mild	mild	mild
Abbreviations: DEX (self-version): Dysexecutive Questionnaire self-report version; FAI: Fatigue Assessment Inventory; HADS: Hospital Anxiety and Depression Scale; LHS: London Handicap Scale.
a z-scores based on Schwartz et al. [2].
References
1	Zigmond AS, Snaith RP: The hospital anxiety and depression scale. Acta Psychiatr Scand 1983, 67:361-370.
2	Schwartz JE, Jandorf L, Krupp LB: The measurement of fatigue: a new instrument. J Psychosom Res 1993, 37:753-762.
3	Bodenburg S, Dopslaff N: The Dysexecutive Questionnaire advanced: item and test score characteristics, 4-factor solution, and severity classification. J Nerv Ment Dis 2008, 196:75-78.
4	Burgess PW, Alderman N, Wilson BA, Evans JJ, Emslie H: Validity of the battery: Relationship between performance on the BADS and ratings of executive problems. In BADS: Behavioural assessment of the dysexecutive syndrome manual. Edited by Wilson BA. Bury St. Edmunds: Thames Valley Test Compnay; 1996: 18-19.
5	Hardwood RH, Ebrahim S: Manual of the London Handicap Scale. Nottingham: University of Nottingham; 1995.
