# Supplementary material for: Decision-making under explicit risk is impaired in multiple sclerosis: relationships with ventricular width and disease disability
Source: BMC Neurol. 2015 Apr 23;15:61. doi: 10.1186/s12883-015-0318-0 (PMC4428249; doi:10.1186/s12883-015-0318-0)
Supplement: Additional file 2: — Details of the T2-weighted axial 2-D MRIs used for the ventricular width measures. [file 12883_2015_318_MOESM2_ESM.xlsx]

## Sheet: Additional File 2
Additional File 2: Details of the T2-weighted axial 2D MRIs used for the ventricular width measures
ID	Scanner model	Site	Tesla	TR (msec)	TE (msec)	Slice (mm)	Interslice gap (mm)	Acquisition matrix	Flip angle	FOV	Phase FOV
MS1	Siemens Symphony	2	1.5	4240	110	5	6.5	512\176	180	230	68.75
MS2	Siemens Avanto	1	1.5	3710	99	5	6.5	512\288	180	230	75
MS3	Siemens Avanto	1	1.5	4094.4	99	5	6.5	512\288	180	230	75
MS5	Siemens Avanto	1	1.5	4000	99	5	6.5	512\288	180	230	75
MS6	Siemens Sonata	1	1.5	3500	85	5	6.5	512\192	150	230	75
MS8	Siemens Symphony	1	1.5	3370	91	5	6.5	512\184	170	230	71.88
MS10	Siemens Espree	3	1.5	6090	116	3	3.45	448\224	180	230	100
MS11	Siemens Avanto	1	1.5	4000	99	5	6.5	512\288	180	230	75
MS12	Siemens Avanto	4	1.5	4094.4	99	5	6.5	512\288	180	230	75
MS13	Siemens Avanto	4	1.5	3710	99	5	6.5	512\288	180	230	75
MS14	Siemens Avanto	4	1.5	4100	99	5	6.5	512\288	180	230	75
MS15	Siemens Symphony	1	1.5	3370	91	5	6.5	512\192	170	230	75
MS16	Siemens Avanto	1	1.5	4484.4	99	5	6.5	512\288	180	230	75
MS17	Siemens Sonata	1	1.5	3500	85	5	6.5	512\192	150	230	75
MS18	Siemens Avanto	1	1.5	4000	99	5	6.5	512\288	180	230	75
MS20	Siemens Symphony	1	1.5	3370	91	5	6.5	512\184	170	230	71.88
MS22	Siemens Avanto	1	1.5	4484.4	99	5	6.5	512\288	180	230	75
MS23	Siemens Avanto	1	1.5	3710	99	5	6.5	512\288	180	230	75
MS24	Siemens Avanto	1	1.5	3710	99	5	6.5	512\288	180	230	75
MS25	Siemens Sonata	5	1.5	4330	102	5	6.5	512\204	180	230	79.69
MS26	Siemens Symphony	1	1.5	3570	91	5	6.5	512\192	170	230	75
MS27	Siemens Avanto	1	1.5	4094.5	99	5	6.5	512\288	180	230	75
MS29	Siemens Avanto	1	1.5	3900	99	5	6.5	512\282	180	230	75
MS30	Siemens Avanto	1	1.5	3710	99	5	6.5	512\288	180	230	75
MS32	Siemens Avanto	1	1.5	4484.4	99	5	6.5	512\288	180	230	75
MS33	Siemens Avanto	1	1.5	4094.5	99	5	6.5	512\288	180	230	75
MS35	Siemens Avanto	1	1.5	4094.4	99	5	6.5	512\288	180	230	75
MS36	Siemens Sonata	5	1.5	5390	109	5.5	5.995	512\204	180	220	79.69
MS37	Siemens Avanto	1	1.5	3720	99	5	6.5	512\288	180	230	75
MS38	Siemens Avanto	1	1.5	4484.4	99	5	6.5	512\288	180	230	75
MS39	Siemens Avanto	1	1.5	4094.5	99	5	6.5	512\288	180	230	75
nonMS4	Siemens Avanto	5	1.5	3650	93	5	6.5	512\288	150	230	75
nonMS5	Siemens Avanto	1	1.5	5494.7	108	4	4.8	488\252	150	230	75
nonMS6	GE Optima	6	1.5	4870.9	98.28	5	6	384\384	160.15	220	100
nonMS8	Siemens Avanto	4	1.5	5850	87	5	5.5	512\333	180	200	100
nonMS9	Siemens Espree	3	1.5	8200	107	3	3.45	512\245	180	230	79.69
nonMS11	Siemens Avanto	7	1.5	4163.6	93	5	6.5	512\276	150	230	71.88
nonMS15	Siemens Avanto	1	1.5	3710	99	5	6.5	512\239	180	230	71.88
nonMS16	Siemens Avanto	1	1.5	4520	100	5	6.5	512\211	180	230	75
nonMS17	Siemens Sonata	1	1.5	3680	89	5	6.5	512\192	150	230	75
nonMS20	Siemens Sonata	1	1.5	3510	89	5	6.5	512\196	150	230	76.56
nonMS21	Siemens Symphony	1	1.5	3370	91	5	6.5	512\192	170	230	75
nonMS25	Siemens Avanto	1	1.5	3980	108	5	6.5	448\252	180	230	75
nonMS27	Siemens Sonata	1	1.5	3330	89	5	6.5	512\204	150	230	79.69
nonMS28	Siemens Sonata	1	1.5	3330	89	5	6.5	512\204	150	230	79.69
nonMS29	Siemens Symphony	1	1.5	3370	91	5	6.5	512\192	170	230	75
nonMS31	Siemens Symphony	1	1.5	3370	91	5	6.5	512\192	170	230	75
nonMS33	GE Signa	2	1.5	5316.67	102.76	5	6.5	320\224	90	230	80
nonMS34	Siemens Symphony	1	1.5	3580	96	5	6.5	512\192	170	230	75
nonMS35	Siemens Sonata	1	1.5	3500	85	5	6.5	512\192	150	230	75
nonMS40	Siemens Avanto	1	1.5	4000	99	5	6.5	512\288	180	230	75
Abbreviations: FOV: Field of view; TE: Echo time; TR: Repetition Time
