# Supplementary material for: Decision-making under explicit risk is impaired in multiple sclerosis: relationships with ventricular width and disease disability
Source: BMC Neurol. 2015 Apr 23;15:61. doi: 10.1186/s12883-015-0318-0 (PMC4428249; doi:10.1186/s12883-015-0318-0)
Supplement: Additional file 4: — Comparisons of ventricular width measures by scan site and scanner model (31 MS patients and 20 non-MS control patients). Data are means (standard deviations) or medians (ranges). [file 12883_2015_318_MOESM4_ESM.xlsx]

## Sheet: Additional File4
Additional File 4: Comparisons of ventricular width measures by scan site and scanner model (31 MS patients and 20 non-MS control patients). Data are means (standard deviations) or medians (ranges).
	Scan site 1	Scan sites 2-7	Test	Siemens Avanto	Other MR scanners	Test
	n = 38	n = 14		n = 29	n = 22
Number of scans from MS patients / non-MS control patients	24 / 14	7 / 6	χ2 = 0.35 p = 0.55	21 / 8	10 / 12	χ2 = 3.81 p = 0.051
FHW in cm	3.25 (0.26)	3.17 (0.46)	t = 0.76	3.18 (0.34)	3.30 (0.29)	t = 1.36
			p = 0.18			p = 0.18
ICD in cm	1.16 (0.27)	1.12 (0.30)	t = 0.39	1.17 (0.30)	1.13 (0.23)	t = 0.52
			p = 0.60			p = 0.60
TVW in cm1	0.19 (0.1-0.92)	0.16 (0.11-1.00)	U = 187 p = 0.20	0.16 (0.10 - 1.00)	0.19 (0.11 – 0.7)	U = 233
						p = 0.10
FHR in cm	0.29 (0.02)	0.28 (0.03)	t = 1.29 p = 0.21	0.28 (0.03)	0.28 (0.02)	t = 0.05
						p = 0.96
ICR in cm	0.10 (0.02)	0.10 (0.02)	t = 0.66 p = 0.52	0.10 (0.03)	0.10 (0.02)	t = 1.17
						p = 0.25
TVR in cm1	0.02 (0.01 – 0.08)	0.01 (0.01 – 0.08)	U = 187 p = 0.2	0.01 (0.01 – 0.08)	0.02 (0.01 – 0.06)	U = 241 p = 0.14
Abbreviations: FHW = frontal horn width; ICD = intercaudate distance; TVW = third ventricle width; FHR = frontal horn ratio; ICR = intercaudate ratio; TVR: third ventricle ratio
1: median (range)
